# Supplementary material for: The Positive Effect of ZnS in Waste Tire Carbon as Anode for Lithium-Ion Batteries
Source: Materials (Basel). 2021 Apr 24;14(9):2178. doi: 10.3390/ma14092178 (PMC8122980; doi:10.3390/ma14092178)
Supplement: Supplementary file 1 [file materials-14-02178-s001.zip]

Archive with 1 entries (1 files):
- materials-1188152-supplementary.pdf
